# Supplementary material for: Increasing Temperature Activates TREK Potassium Currents in Vagal Afferent Neurons from the Nodose Ganglion
Source: Int J Mol Sci. 2025 Sep 18;26(18):9119. doi: 10.3390/ijms26189119 (PMC12470281; doi:10.3390/ijms26189119)
Supplement: Supplementary file 1 [file ijms-26-09119-s001.zip]

Archive with 1 entries (1 files):
- ijms-3814599-supplementary.pdf
